# Supplementary material for: Ammonium Dinitramide as a Prospective N–NO2 Synthon: Electrochemical Synthesis of Nitro-NNO-Azoxy Compounds from Nitrosoarenes
Source: Molecules. 2024 Nov 25;29(23):5563. doi: 10.3390/molecules29235563 (PMC11643399; doi:10.3390/molecules29235563)
Supplement: Supplementary file 1 [file molecules-29-05563-s001.zip]

Archive with 1 entries (1 files):
- 2024-11-22 ESI_Molecules.pdf
